# Supplementary material for: Shoe feature recommendations for different running levels: A Delphi study
Source: PLoS One. 2020 Jul 16;15(7):e0236047. doi: 10.1371/journal.pone.0236047 (PMC7365446; doi:10.1371/journal.pone.0236047)
Supplement: S2 Appendix — (XLSX) [file pone.0236047.s002.xlsx]

## Sheet: R1-Raw Data
Response ID	Timestamp (mm/dd/yyyy)	Duplicate	Time Taken to Complete (Seconds)	Seq. Number	Matching running footwear features to running levels – A Delphi studyBiomechanigg Sport & Health Research, Calgary, CanadaMaurice Mohr, Benno M. Nigg, Sandro Nigg You are invited to participate as an expert in this Delphi study survey with the title ‘Matching running footwear features to running levels’. In this survey, approximately 150 bloggers, clinicians, coaches, industry professionals, jour…	Study summary - Matching running footwear features to running levels Background: Matching running footwear features to the functional needs of the runner has the potential to improve footwear comfort, enhance running performance, and reduce the risk of running-related injuries. The vast majority of previous studies, however, analyze the effects of footwear interventions in a general group of runn…	Participation	Are you willing to participate on the expert panel for the Delphi study outlined above?		Thats great. Thank you for your participation.Please press Next to begin the survey.	Experience and occupation related to running footwear	For how many years have you been working on the topic of running shoe design?	Please select one of the following options that best describes your primary occupation related to your work on the topic of running shoe design.		Running levels	Definition of running levels	A review of the literature resulted in the classification of runners into: Level 1 – novice/occasional runners,Level 2 – recreational runners,Level 3 – high-caliber runners The classification is based on combined criteria of the person’s running experience, running habits, running performance, and running motivation. A description of the running levels is provided in the table below. In addition,…	Comments on running levels	Please indicate on the 10-point Likert scale below how appropriate you consider the criteria for the classification of runners as described above for the purpose of running shoe design. Running level classification	If applicable, please provide a comment below on how to change/improve the classification system for grouping runners into running levels.	Running footwear features	Instructions for rating footwear features	This part of the survey has the goal of reaching a consensus about 1) which footwear features are important to consider when designing running shoes for runners from different running levels, and 2) the specifications of these features (material properties, shapes, etc.).For each footwear feature, we will ask you to 1) describe the function of this feature using three keywords, 2) decide whether …	Footwear features of interest	The following 20 footwear features will be assessed in this survey. Note: The order of footwear features is alphabetical. Crash-padForefoot flareForefoot longitudinal bending stiffnessForefoot midsole hardness Heel counterHeel flareHeel (stack) heightHeel-to-toe dropInsole shapeMedial post Midfoot longitudinal bending stiffnessMidsole thicknessOutsole tractionRearfoot midsole hardness RockerShoe …	Conditions for rating footwear function, importance, and recommendation	When responding to the following questions, please consider the following running environment: Running on a hard surface (asphalt, road, side-walk, etc.) Running a distance of 5-10 km OR a duration of 30-60 min	1. Crash-padDescription: Material insert in the lateral part of the heel that can be achieved by 1) incorporating a pad into the midsole construction with a softer material than the midsole, or 2) by incorporating compressible elements into the outsole of the lateral shoe heel.Assessment: n.a.Categories: No, yes	a. Feature functionPlease write three keywords to describe the function of a crash-pad. Leave unanswered if you do not know this feature's function. Crash-pad			b. Feature importancePlease indicate whether it is important to consider a crash-pad when designing running footwear for novice, recreational, and/or high-caliber runners.			c. Feature specificationPlease select whether a crash-pad should be recommended for each running level. Level 1 - Novice			c. Feature specificationPlease select whether a crash-pad should be recommended for each running level. Level 2 - Recreational			c. Feature specificationPlease select whether a crash-pad should be recommended for each running level. Level 3 - High-caliber			2. Forefoot flareDescription: A protrusion of the front section of the shoe midsole and outsole beyond the upper. Of interest are whether forefoot flares should be used, and the position of the flare.Assessment: Angle of flare to vertical. A positive flare angle indicates that the shoe midsole and outsole extend beyond the upper (see illustration). A negative flare angle indicates that the upper …	a. Feature functionPlease write three keywords to describe the function of forefoot flare. Leave unanswered if you do not know this feature's function. Forefoot flare			b. Feature importancePlease indicate whether it is important to consider forefoot flares when designing running footwear for novice, recreational, and/or high-caliber runners.
									No, because of another reason					Other					Running level classification										Keyword 1	Keyword 2	Keyword 3	Yes, it is important	No, it is not important	I don't know	Yes	No	I don't know	Yes	No	I don't know	Yes	No	I don't know		Keyword 1	Keyword 2	Keyword 3	Yes, it is important	No, it is not important
48602590	2019-05-03 13:36:59	FALSE	3046	1				1				4	1						6	Levels: - Recreational - Performance - Elite									Cushioning	Load reduction	Comfort	1			1			1			1								1
48602748	2019-05-03 13:47:00	FALSE	2731	1				1				4	1						9										shock absorption	impact reduction		1			1			1			1				comfort	fit		1
48605712	2019-05-03 20:43:39	FALSE	2995	1				1				4	6						4	The category described as high-caliber lists general health and stress management as the top two motivators. But I coach a lot of people in this realm, and their top motivators are PRs and placing well in races. I.e., competition is their TOP goal, not their bottom one. These people might better be defined as 'age-group competitors.,' though a 30-minute 10K is going to win a lot of road races. Wh…									Cushion	Impact protection	heel strikers	1			1			1				1			stability	trail running	ankle sprains		1
48605858	2019-05-03 21:43:08	FALSE	2082	1				1				3	2						9										cushion	increase foot inversion at touch down	reduce moment arm at touch down	1			1			1			1				stability at push-off	transition	moment arm at touch-down	1
48611596	2019-05-04 22:46:30	FALSE	4691	1				1				4	2						2										gel	air	tand	1			1			1				1			angle	asymmetric	stability	1
48616173	2019-05-05 14:17:29	FALSE	156	1				5	I am frequently off-line for > 2 weeks and thus my responses would be too delayed
48616684	2019-05-05 18:04:20	FALSE	318	1				3
48624746	2019-05-07 05:29:12	FALSE	4852	1				1				3	1						5	Individually, each of these criteria make sense (except for competition in high-caliber runners which might be the main motivation). But no runner will fit with one of the 3 levels for all the criteria. For example: - Competition might be one of the main motivation for some recreational runners. - Young healthy NOVICE runners could be able to run a 10k < 45 min. - Actually, experience and perform…									cushioning	protection	restitution	1			1			1					1		Design	stability	?
48626588	2019-05-07 11:39:00	FALSE	1998	1				1				4	2						5	Age and Gender resolution									LoadingRate	Cushioning	Shear		1		1				1			1			Stability	Perception			1
48631029	2019-05-08 06:52:10	FALSE	5504	1				1				4	2						9	the item 'running expierence' seems to be a littel bit 'limiting' - especially for the segment 'novice' - limited for only 6 month. Following the trend of the 'mulit-sport-athlete' who is doing different kind of sports on a regular base (since many time) to optimize his fitness - then running represents only one part of his weekly training regime. Hence, I would recommend a differnt name than 'no…									cushioning	pronation veöocity	foot guidance	1			1			1			1				stability	m-l roll off		1
48637886	2019-05-09 10:54:47	FALSE	3486	1				1				4	1						8										impact	cushioning	heelstrike	1			1			1			1				motion control	midtarsal	varus	1
48639640	2019-05-09 17:26:30	FALSE	1301	1				1				3	1						9	Perhaps High caliber motivation order should start with competition. And, high caliber should be expected to complete at least 5+ sessions per week									Lower GRF impacts in rearfoot runners	Lower heel pressures in rearfoot runners	na			1			1			1			1		stability at push-off	na	na
48665262	2019-05-14 04:09:08	FALSE	1874	1				1				3	2						6	Make the distinction between long-distance and short-distance runners, especially for level 3 and maybe level 2.									cushioning	comfort	comfort	1					1			1			1		stability
48668950	2019-05-14 11:36:59	FALSE	1446	1				1				4	3						9										shoc amortisment	guidance		1			1			1			1				guidance	support	stabilizer	1
48671269	2019-05-14 19:25:51	FALSE	128	1				4
48675044	2019-05-15 07:26:39	FALSE	2038	1				1				3	1						8	Our team has also struggled with this. Basically, we were trying to figure out where would a runner trying to qualify for Boston would be (likely high-caliber in this grouping). They are still different from runners competing at the national/international level. We have used 4 categories (Novice, Recreational, Competitive, Elite) to make the difference.									Dissipation	Cushioning	Stability		1			1			1			1			Stability	Cushioning	Motion control		1
48681016	2019-05-16 03:44:29	FALSE	727	1				1				3	1						4	I believe the minimum training volume for a high-calibre runner should be raised from >30km to at least >50km													1			1			1			1							1
48681206	2019-05-16 04:58:27	FALSE	956	1				1				3	4						7													1			1			1			1
48684433	2019-05-16 14:56:57	FALSE	3755	1				1				4	2						7													1			1			1				1						1
48687588	2019-05-17 07:52:48	FALSE	1686	1				1				4	3						8	Novice runner should extend for 1 year									shock absorption	reduce impact		1			1			1			1				stability	traction	pressure distribution	1
48691460	2019-05-18 06:02:15	FALSE	6586	1				1				3	1						10	Lets not write off a priority in design of looking good. Have you considered this as a co-variate?									Shock attenuation	medial-lateral stability	Comfort	1			1			1				1			Improved shoe stability - (M-L)			1
48696594	2019-05-19 19:30:32	FALSE	4430	1				1				4	2						7										rearfoot motion control	stability	overpronation	1			1			1			1				stability	net base	forefoot torsion		1
48698704	2019-05-20 08:08:31	FALSE	5373	1				1				3	2						6	The running shoe design could be done also regarding how runners move (biomechanics).									Deformation	Cushioning	Stability	1			1			1				1			Stability	Fitting	Comfort	1
48706299	2019-05-21 16:07:34	FALSE	1830	1				1				4	1						3	Years spent running will be a function of age rather than skill, further some people have to take time off running for reasons unrelated to lack of skill or motivation. Running a marathon is not an appropriate metric to measure running - many runners (even at an elite level) will not run marathons. Weight management and team affiliation could be across all motivations for running. Priorities for …									comfort during impact with the ground	cushioning properties	increase durability of midsole	1			1			1			1				Comfort throgh the midfoot	Tolerates swelling of the forefoot	spread plantar pressure
48706392	2019-05-21 16:54:41	FALSE	2942	1				1				4	2						8										Durability	Ride	Transition	1			1			1			1				Stability	Rolloff	Ride		1
48707523	2019-05-22 04:00:44	FALSE	1126	1				1				4	1						7	I don't agree with order in level 3 runners with resepect to motivation and priorites for footwear design									lever arm reduction	impact cushioning	easy entry	1			1			1			1				stable support	lever arm management		1
48707917	2019-05-22 06:49:42	FALSE	543	1				3				3	4						8	For many high-caliber runners, I suspect 'reduce injury risk' is a higher priority that 'improve comfort.'									cushioning	impact		1			1					1		1
48709589	2019-05-22 13:16:00	FALSE	3670	1				1				4	2						7										impact attenuation	rearfoot motion control	comfort	1			1			1					1		push-off control	push-off stability	performance	1
48796993	2019-06-05 09:27:23	FALSE	1584	1				1				4	1						8										cushioning	inpact reduction	marketing		1			1			1			1			stability ?	increased lever	optics		1
48797782	2019-06-05 12:34:36	FALSE	1787	1				1				3	1						7	Training paces; long run distance; there is a big difference between a 30 minute and 45 minute 10 k runner. I would have answers to certain questions about runners and then describe them as how much percent they are recreational vs novice vs elite.									Dampen force	reduce foot movement at heelstrike	reduce pressure	1			1			1			1				stability	comfort	reduce rotation	1
48798623	2019-06-05 14:43:19	FALSE	539	1				1				2	1						9															1			1			1			1		base	support	area
48808798	2019-06-06 15:31:36	FALSE	1694	1				1				4	1						8										cushion	guide	control			1			1			1			1		stability	balance	guide
[truncated: 397 more columns]

## Sheet: R2-Raw Data
Response ID	Timestamp (mm/dd/yyyy)	Duplicate	Time Taken to Complete (Seconds)	Seq. Number	Matching running footwear features to running levels – A Delphi studyBiomechanigg Sport & Health Research, Calgary, CanadaEric C. Honert, Maurice Mohr, Benno M. Nigg, Sandro Nigg You are invited to continue your participation as an expert in this Delphi study survey with the title ‘Matching running footwear features to running levels’. If you would like a review of the background and methods of t…	Participation	Are you willing to participate on the expert panel for the Delphi study outlined above?		That's great. Thank you for your participation.Please press Next to begin the survey.	Experience and occupation related to running footwear	For how many years have you been working on the topic of running shoe design/research?	Please select one of the following options that best describes your primary occupation related to your work on the topic of running shoe design.		Running levels	Definition of running levels	A review of the literature in combination with the first round of the Delphi results has resulted in the classification of runners into three levels:Level 1 – novice/occasional runners,Level 2 – recreational runnersLevel 3 – high caliber runnersWe have updated the following based on the first round feedback: Increased Novice running experience to one year (from six months) and increased Recreatio…	Comments on running levels	Please indicate on the 10-point Likert scale below how appropriate you consider the criteria for the classification of runners as described above for the purpose of running shoe design. Running level classification	If applicable, please provide a comment below on how to change/improve the classification system for grouping runners into running levels.	Running footwear features	Importance of running shoe features	This part of the survey has the goal to reach consensus about which footwear features are important to consider when designing running shoes. The first round of this Delphi study, 11 footwear features were considered important as over 75% of the respondents came to an agreeance. These footwear features are: Shoe Mass Upper Breathability Forefoot Midsole Hardness Rearfoot Midsole Hardness Heel Hei…	Please indicate on the 10-point Likert scale below how appropriate you find the important footwear features based on the expert consensus. Important footwear features	If applicable, please provide a comment on which features you think should be added/removed from the list of important features.	Add	Remove	The next part of the survey has the goal to reach consensus about the specifications of the features that were deemed important by the first-round respondents. For the important footwear features, we will report and request feedback on the first-round consensus for the specifications of features. If a feature property received more than 50% consensus in the first round, we will ask if you agree w…	Conditions for rating footwear function, importance, and recommendation	When responding to the following questions, please consider the following running environment: Running on a hard surface (asphalt, road, side-walk, etc.) Running a distance of 5-10 km OR a duration of 30-60 min	1. Shoe mass Description: The physical mass of one shoe.Assessment: Weight measurement.Categories: 325 gFirst round results	Feature SpecificationOver 50% of the first-round respondents agreed that the shoe mass for "High caliber" runners should be less than 175g. Do you agree?	Feature SpecificationPlease select the recommended shoe mass for "Novice" and "Recreational" runners from the following properties: Level 1 - Novice						Feature SpecificationPlease select the recommended shoe mass for "Novice" and "Recreational" runners from the following properties: Level 2 - Recreational						You have specified that you do not know whether this feature is important for "Novice" runners. Do you believe:		You have specified that you do not know whether this feature is important for "Recreational" runners. Do you believe:		2. Upper material (Breathability) Description: The ability of the upper fabric to allow moisture vapor to be transferred from the inside to the outside of the shoe.Assessment: Currently no standard assessment methods.Categories: Low, Medium, HighFirst round results	Feature SpecificationOver 60% of the first-round respondents agreed that the upper material of a shoe should have a high breathability for "Novice" runners. Do you agree?
								No, because of another reason					Other					Running level classification					Important footwear features									< 175 g	175-225 g	225-275 g	275-325 g	> 325 g	I don't know	< 175 g	175-225 g	225-275 g	275-325 g	> 325 g	I don't know		Other		Other
49368638	2019-07-09 13:30:15	FALSE	330	1
49374893	2019-07-09 23:03:32	FALSE	2718	1			1				4	6						9					9		Upper elasticity Medial post (for some runners)						2			1					1										1
49374970	2019-07-09 23:22:11	FALSE	756	1			1				3	1						8					8		Heel counter						1		1						1										1
49384555	2019-07-10 11:51:08	FALSE	725	1			1				4	1						9					8		It is difficult to justify not including heel counter through upper elasticity as they appear to have just missed the 75% threshold						1		1						1										1
49402568	2019-07-11 11:15:06	FALSE	2474	1			1				4	2						7	Change classification to : Recreational-Performance-High Caliber Scratch 'Running Experience', as you can be a recreational runner with 10 or more years of running experience.				7		Insole shape Toe spring	Mass (within certain limitations) Crash pad					2		1						1										1
49408033	2019-07-11 22:05:58	FALSE	1022	1			1				3	2						7	Classifying runners according to running level for the purpose of running shoe design is slightly off the mark. Footwear design should be according to an individual's biomechanical and experiential needs. The different runner experience levels you define may have different biomechanical needs and experiential running preferences across the different groups, but that hasn't yet been determined com…				9								1						1						1	4		4			1
49409700	2019-07-12 05:06:17	FALSE	5518	1			1				3	1						7	- Regarding running performance: How would be classified a runner who run a Marathon in 3.5 h but a 10k < 45' ? Recreational or high caliber? It is not clear from the table. - Competition should be part of the running motivation for the recreational runners				8		- Midfoot bending stiffness is a shoe feature that might influence running economy! - Medial post: The evidence is too weak to conclude if it is efficient to prevent injury in runners with pronated feet. Might be dangerous to get rid of this feature in the runners who are used to it.						1	1						1											1
49413776	2019-07-12 11:41:30	FALSE	125	1			1				4	1						9
49413835	2019-07-12 11:47:14	FALSE	3416	1			1				4	1						9					7		Comment: A feature may be important for a positive or for a negative reason						1				1					1									1
49422563	2019-07-13 13:23:25	FALSE	127	1			1				2	2
49430139	2019-07-14 15:49:19	FALSE	1083	1			1				2	2						7					9								1						1						1	4		4			1
49435180	2019-07-15 07:36:50	FALSE	909	1			1				3	1						7	For level 2 runners, maybe put a range in for the 5km and 10km times. Ie there is no upper end. If someone runs 1 hour for 5k, are they still a recreational runner? Would they have the same footwear requirements as a runner who does 5k in 21 mins?				7								1			1					1										1
49436883	2019-07-15 10:33:11	FALSE	1859	1			1				4	1						9	I feel that the zero minimum for the number of running sessions per week needs a qualifier (Level 1/Novice). I understand it is there because many novice runners may take more complete time off than other runners, but how many weeks per year (approximately) may be a necessary item to include. Also, 'weight management' may be a motivator for recreational runners as well as novice. 'Social' could b…				10								1				1						1								1
49446594	2019-07-16 13:16:36	FALSE	678	1			1				4	1						9					9			Crash pad					1		1						1										1
49450174	2019-07-17 00:17:03	FALSE	2088	1			1				3	2						8	For novice/occasional runners: 3 sessions per week is to me pretty high for occasional runners. I think there is a distinction between novice and occasional runners. To me, novice sounds like a runner who has just started to practice running and who will likely increase his training load to become recreational or competitive. On the other hand, occasional sounds like someone who has practiced run…				7		Rocker or toe-spring	Upper breathability					1			1						1									1
49453809	2019-07-17 08:21:25	FALSE	2956	1			1				4	2						7	Here the criteria for the classification are based on runners habits, not on movements/biomechanics.				8		Heel counter Insole shape Toe spring	Torsional stiffness					1			1						1									1
49486679	2019-07-19 20:46:03	FALSE	1816	1			1				4	2						8					7								2				1					1									1
49509046	2019-07-22 14:37:03	FALSE	1749	1			1				4	2						8					8								2			1						1									1
49533022	2019-07-25 12:21:21	FALSE	1043	1			1				4	2						8	the lower range of running habits for level 3 would be insufficient for a sub-three-hour marathon time. Min should be 6 sessions per week and >80km/week				9		Fit						2			1					1										1
49534044	2019-07-25 15:38:23	FALSE	334	1			1				4	2
49539943	2019-07-26 17:47:02	FALSE	834	1			1				4	1						9					8		I believe that rockers are actually very important						1			1						1									1
49541120	2019-07-27 06:02:55	FALSE	2787	1			1				4	2						10					9		when we talk about heel-to-toe-drop and midsole thickness then we also have to talk about toe spring (and rocker geometry). This entirety has strongly effects the ride of a shoe. There is nearly no research regarding toe spring and therefore (obviously) no awareness for the toe spring toe. Maybe, such things should be considered/mentioned in the consensus paper.						2				1					1									1
49558506	2019-07-30 09:59:49	FALSE	1501	1			1				4	1						6	It is unclear how a former competitive runner would fit into this categorization if they are no longer running very much.				8								1			1						1									1
49598041	2019-08-04 07:06:50	FALSE	636	1			1				3	3						9					10								1		1							1									1
49611834	2019-08-05 09:47:59	FALSE	663	1			1				4	2						10					6		Heel counter as it improves fit. Medial post as our research has shown that it is beneficial,. especially in presence of fatigue. more likely in novice/recreational add toe spring as this optimises forefoot propulsion and is important in context of forefoot longitudinal bending stiffness. you can have stiff forefoto without increasing toe spring	crash pad -					2				1						1								1
49625420	2019-08-06 09:50:50	FALSE	28	1			2
49659261	2019-08-10 23:20:29	FALSE	760	1			1				4	1						8					8								1	1						1											1
49739353	2019-08-19 10:59:39	FALSE	613	1			1				3	4						2					9								1			1						1									1
49766698	2019-08-21 03:25:30	FALSE	1106	1			1				4	2						8					6								2				1					1									1
49767623	2019-08-21 05:17:41	FALSE	0	1
49783339	2019-08-22 11:20:19	FALSE	832	1			1				4	1						9	The 5K and 10K time ranges don't quite match the sub 3 hour marathon to define 'high caliber runners'				7		There has been a good amount of research on midfoot bending stiffness lately that seems to point towards its importance in footwear design for performance (run economy).	I'm not sure that rearfoot and forefoot midsole hardness, and torsional stiffness have any importance in performance or injury risk reduction. Or, if users care about these features.					1						1						1	6	mass of runner and requirement for support	6	mass of runner and requirement for support		1
49787856	2019-08-22 22:08:33	FALSE	1038	1			1				4	2						8					7		TOE SPRING, ROCKER						1				1					1									1
[truncated: 68 more columns]

## Sheet: R3-Raw Data
Response ID	Timestamp (mm/dd/yyyy)	Duplicate	Time Taken to Complete (Seconds)	Seq. Number	Matching running footwear features to running levels – A Delphi studyBiomechanigg Sport & Health Research, Calgary, CanadaEric C. Honert, Maurice Mohr, Benno M. Nigg, Sandro Nigg You are invited to continue and complete your participation as an expert in this Delphi study survey with the title ‘Matching running footwear features to running levels’. If you would like a review of the background and…	Participation	Are you willing to participate on the expert panel for the Delphi study outlined above?		Thats great. Thank you for your participation.Please press Next to begin the survey.	Experience and occupation related to running footwear	For how many years have you been working on the topic of running shoe design/research?	Please select one of the following options that best describes your primary occupation related to your work on the topic of running shoe design.		Running levels	Definition of running levels	A review of the literature in combination with the first round of the Delphi results has resulted in the classification of runners into three levels:Level 1 – novice/occasional runners,Level 2 – recreational runnersLevel 3 – high caliber runnersWe have updated the following based on the second-round feedback: Decreased the 10 km time from 30-45 minutes to 30-40 minutes (Highlighted in the table)P…	Comments on running levels	Please indicate on the 10-point Likert scale below how appropriate you consider the criteria for the classification of runners as described above for the purpose of running shoe design. Running level classification	If applicable, please provide a comment below on how to change/improve the classification system for grouping runners into running levels.	Future investigations of running footwear features	This aim of this part of the survey is to understand from the experts which of the important shoe features deserve further scientific investigation. Please choose 3 of the 11 important shoe features in which you think deserve further scientific investigation.											The next part of the survey has the goal to reach consensus about the specifications of important footwear features. We will first ask the main function of each shoe feature whether it mainly is for: 1) injury prevention, 2) performance or 3) both injury prevention and performance. We will report and request feedback on the second-round consensus for the specifications of features. If a feature p…	Conditions for rating footwear function, importance, and recommendation	When responding to the following questions, please consider the following running environment: Running on a hard surface (asphalt, road, side-walk, etc.) Running a distance of 5-10 km OR a duration of 30-60 min	1. Shoe mass Description: The physical mass of one shoe.Assessment: Weight measurement.Categories: 325 g	Main function of shoe feature	Second-round resultsConsensus confirmed:Shoe Mass for &#34;High Caliber&#34; runner should be &lt;175gResults for Novice and Recreational runners:	Feature SpecificationPlease select the recommended shoe mass for "Novice" and "Recreational" runners from the following properties: Level 1 - Novice						Feature SpecificationPlease select the recommended shoe mass for "Novice" and "Recreational" runners from the following properties: Level 2 - Recreational
								No, because of another reason					Other					Running level classification			Shoe Mass	Upper Breathability	Forefoot Midsole Hardness	Rearfoot Midsole Hardness	Heel Height	Midsole Thickness	Forefoot Bending Stiffness	Outsole Traction	Heel-to-Toe Drop	Torsional Stiffness	Crash-Pad							< 175 g	175-225 g	225-275 g	275-325 g	> 325 g	I don't know	< 175 g	175-225 g	225-275 g	275-325 g	> 325 g	I don't know
50070220	2019-09-18 14:09:09	FALSE	14	1
50070400	2019-09-18 14:37:30	FALSE	670	1			1				2	2						10			1						1		1							2							1						1
50070505	2019-09-18 14:53:58	FALSE	33	1
50070725	2019-09-18 15:22:49	FALSE	1748	1			1				1	6						9	These are quite good, but the 10K times don't put 40-45 min in any category. That's easily fixed, but a reviewer will catch it. Also, especially for the 'high caliber' category, there should be some indication that these times are for open-division males. I know national champion-level female masters runners who wind up as 'recreational,' simply due to the the effects of gender and aging.					1	1	1										2				1						1
50071325	2019-09-18 16:58:30	FALSE	1366	1			1				4	1						9									1	1			1					2				1					1
50071336	2019-09-18 16:59:33	FALSE	775	1			1				3	1						8	Most people who have a 30 to 32 minute 10k would have or likely have a marathon time less than <3 hours, so are some high caliber runner in fact elite runners by this definition?								1	1		1						2				1					1
50071620	2019-09-18 17:51:51	FALSE	63	1			1				3	4
50076479	2019-09-19 06:29:03	FALSE	2930	1			1				3	1						5	When each criteria is considered individually, I'm fine. However, there is no information on how to deal with a runner who is classified in different categories depending on the criteria: - A runner with 10 years of experience, running 5x/week, mainly focused on competition, but with limited performance (e.g. 10k time > 45 min). - A runner with limited experience and low training volume but high …								1			1	1					2		1						1
50076662	2019-09-19 06:49:48	FALSE	11	1
50078604	2019-09-19 10:35:47	FALSE	692	1			1				4	1						9						1	1					1						2							1						1
50079160	2019-09-19 12:19:59	FALSE	2221	1			1				4	2						9	I would change the 10 km time for high caliber runners to: 35-45min								1		1	1						2				1						1
50087872	2019-09-19 21:27:52	FALSE	1296	1			1				3	2						6	Novice, recreational, and high caliber runners alike could benefit from many of the design features in a shoe for reducing injury and performance.							1			1	1						2				1						1
50099470	2019-09-21 13:42:01	FALSE	657	1			1				3	1						5	Novice has to do with experience Recreational has to do with reason for running High caliber has to with performance A runner can be novice but high caliber. A runner cannot be recreational and high caliber since recreational implies they do not run for competition. There are three categories: 1. Experience (i.e., how long have you been running? 'Training age') 2. Reason for running (i.e., what i…							1	1		1							2							1						1
50115245	2019-09-24 05:38:30	FALSE	3496	1			1				4	2						7	- Proposed classification is based on runners habits, not on running movments/biimechanics. - the running performance 10k from 40 to 45 min is not covered.								1	1			1					2				1						1
50118857	2019-09-24 15:51:15	FALSE	988	1			1				4	3						8								1	1		1							2			1						1
50127626	2019-09-26 08:21:34	FALSE	516	1			1				3	2						7									1			1	1					2			1						1
50128853	2019-09-26 12:22:16	FALSE	1035	1			1				4	2						8					1					1	1							3				1						1
50151164	2019-09-30 16:26:19	FALSE	818	1			1				4	1						10							1	1			1							2				1						1
50158188	2019-10-01 12:56:45	FALSE	1253	1			1				4	1						9				1			1		1									2					1					1
50190787	2019-10-04 09:11:57	FALSE	1671	1			1				4	1						9					1			1	1									2				1					1
50190790	2019-10-04 09:12:09	FALSE	913	1			1				4	2						10				1	1				1									2					1					1
50190953	2019-10-04 09:32:50	FALSE	380	1			1				4	1						9	In some cases I would select a different answers for high caliber runners depending on if they were training or racing.				1	1			1									2				1						1
50199597	2019-10-06 02:55:33	FALSE	60	1			1				4	2
50199966	2019-10-06 05:17:27	FALSE	1402	1			1				4	2						9					1				1			1						3					1						1
50204106	2019-10-06 15:58:47	FALSE	424	1			1				3	1						8					1	1		1										2			1						1
50205266	2019-10-06 18:41:09	FALSE	255	1			1				4	1						9									1		1	1						3				1						1
50236345	2019-10-08 18:05:23	FALSE	3648	1			1				4	2						8					1				1		1							2					1					1
50281143	2019-10-11 20:01:50	FALSE	26	1			2
50444727	2019-10-26 04:15:58	FALSE	1992	1			1				4	2						8			1						1				1					3					1					1
50605785	2019-11-10 02:01:39	FALSE	1031	1			1				4	2						10					1	1						1						2					1					1
[truncated: 58 more columns]
